# Supplementary material for: Heterogeneous Cellular Response of Primary and Metastatic Human Gastric Adenocarcinoma Cell Lines to Magnoflorine and Its Additive Interaction with Docetaxel
Source: Int J Mol Sci. 2023 Oct 24;24(21):15511. doi: 10.3390/ijms242115511 (PMC10647589; doi:10.3390/ijms242115511)
Supplement: Supplementary file 1 [file ijms-24-15511-s001.zip]

Archive with 1 entries (1 files):
- ijms-2550231-supplementary.pdf
